# Supplementary material for: MYB43 in Oilseed Rape (Brassica napus) Positively Regulates Vascular Lignification, Plant Morphology and Yield Potential but Negatively Affects Resistance to Sclerotinia sclerotiorum
Source: Genes (Basel). 2020 May 22;11(5):581. doi: 10.3390/genes11050581 (PMC7290928; doi:10.3390/genes11050581)
Supplement: Supplementary file 1 [file genes-11-00581-s001.zip]

Archive with 3 entries (2 files):
- genes-794201-suppl-1/
- genes-794201-suppl-1/Copy of supplementary Tables.xlsx
- genes-794201-suppl-1/genes-794201-supplementary Figures-Revision.docx
