# Supplementary material for: MYB43 in Oilseed Rape (Brassica napus) Positively Regulates Vascular Lignification, Plant Morphology and Yield Potential but Negatively Affects Resistance to Sclerotinia sclerotiorum
Source: Genes (Basel). 2020 May 22;11(5):581. doi: 10.3390/genes11050581 (PMC7290928; doi:10.3390/genes11050581)
Supplement: Supplementary file 1 [file genes-11-00581-s001.zip › genes-794201-suppl-1/Copy of supplementary Tables.xlsx]

## Sheet: Table S1
	Table S1. Primers used in this study.
		Primers for BnMYB43 allelic genes isolation and expression
	Primer name	Primer sequence 5'→3'	Uses
	RBMYB43-51	ATCGGATGAGAGCCACTTGAGGT	Primer for 5’-RACE primary amplification of
	RBMYB43-52	CACGACGAGGTAGAAGAGGAAGA	Primer for 5’-RACE nested amplification of
	FBMYB43-31	CCCATAAGCCTCTCTCTGAACAAG	Primer for 3’-RACE primary amplification of
	FBMYB43-32	GATGGGTTTTGCATTGATGAAGTCCC	Primer for 3’-RACE nested amplification of
	LUPM	CTAATACGACTCACTATAGGGCAAGCAGTGGTATCAACGCAGAGT	Universal primer for 5’- and 3’-RACE primary amplifications
	NUP	AAGCAGTGGTATCAACGCAGAGT	Universal primer for 5’- and 3’-RACE nested amplifications
	FBrMYB43-1 / FBoMYB43-1	GGAAATACAACATTGTCAGTATATTAG	Sense primer for amplifying BnMYB43-1, BnMYB43-2,BrMYB43-1 and BoMYB43-1 full-length
	RBrMYB43-1	ATACGAGGTTAAACAGAGAAAAG	Antisense primer for amplifying BnMYB43-1 and BrMYB43-1 full-length
	RBoMYB43-1	ATGTCAAAATAAACAGAGAAAAGTATG	Antisense primer for amplifying BnMYB43-2 and BoMYB43-1 full-length
	FBrMYB43-2 / FBoMYB43-2	ATATACATTATAACTTGTAAGTATATTAGGTAC	Sense primer for amplifying BnMYB43-3, BnMYB43-4,BrMYB43-2 and BoMYB43-2 full-length
	RBrMYB43-2	GAGAAAAGTATGTTCACAATTGCAATA	Antisense primer for amplifying BnMYB43-3 and BrMYB43-2 full-length
	RBoMYB43-2	GAGAAAAGTATGTTCACAATTGCAATC	Antisense primer for amplifying BnMYB43-4 and BoMYB43-2 full-length
	FBMYB43RT	GCCAATGCTGTTGGAGAGC	RT-PCR sense primer for the same sequence of BnMYB43, BrMYB43 and BoMYB43 family genes
	RBMYB43RT	TCAGAGAGAGGCTTATGGGTCA	RT-PCR antisense primer for the same sequence of BnMYB43, BrMYB43 and BoMYB43 family genes
	F25SRT	GATTTCTGCCCAGTGCTCTGAA	RT-PCR sense primer for internal control gene 25SrRNA
	R25SRT	TCTGCCAAGCCCGTTCCCTT	RT-PCR antisense primer for internal control gene 25SrRNA
		Primers used to construct plant expression vectors pFGC5941M-BnMYB43I, pEGAD-BnMYB43 and identificate transgenic plants
	Primer name	Primer sequence 5'→3'	Uses
	FBnMYB43I	GGATCCGACGTCAACAACATCAACTAGGGAAAC	Sense primer for amplifying BnMYB43I
	RBnMYB43I	TCTAGACCATGGAGAAGATCAAATGTCCATGAATC	Antisense primer for amplifying BnMYB43I
	F35S3N	GGAAGTTCATTTCATTTGGAGAG	Sense primer for amplifying 35S promoter
	ROCST5N	GCTCAGGTTTTTTACAACGTGCAC	Antisense primer for amplifying OCS Poly-A
	FBnPAP2I2	ATTTAAATGACGTCAGGTTTACATTCAAGACACA	Sense primer for amplifying BnPAP2I2
	RBnPAP2I2	CCTAGGTGGATTCGTACGTAAACTTTT	Antisense primer for amplifying BnPAP2I2
	FBnMYB43SL	GAATTCATGGGGAGGCAACCATGTTGT	Sense primer for amplifying BnMYB43-1full-cds
	RBnMYB43SL	GGATCCTTAAAGAAGATCAAATGTCCATGAATC	Antisense primer for amplifying BnMYB43-1 full-cds
		Primers for determination of genes related to cellulose biosynthesis
	Primer name	Primer sequence 5'→3'	Uses
	FCESA1	AGACTTATCTTGACCGTCTCGC	RT-PCR sense primer for BnCESA1 gene
	RCESA1	TCTCTTCATAGCTCGTCGCTC	RT-PCR antisense primer for BnCESA1 gene
	FCESA2	AGCAAGATCAATGGTTCCTCAGA	RT-PCR sense primer for BnCESA2 gene
	RCESA2	CCATCATAGGCATGTCAGGATCA	RT-PCR antisense primer for BnCESA2 gene
	FCESA4	CAGACATTCGTGGCGTGC	RT-PCR sense primer for BnCESA4 gene
	RCESA4	TCCATTTTCCGATCCATAGGC	RT-PCR antisense primer for BnCESA4 gene
	FCESA6	AAGGTTCTTGCTGGTGTGGA	RT-PCR sense primer for BnCESA6 gene
	RCESA6	AAAAGCGGTCCCCATGAGTC	RT-PCR antisense primer for BnCESA6 gene
	FCESA7	CACATCTATTCCACTCCTTGCCT	RT-PCR sense primer for BnCESA7gene
	RCESA7	CCACCACTCCTCAATGCTCA	RT-PCR antisense primer for BnCESA7 gene
	FCESA8	CGGAGAGGAGATTGGTGTGA	RT-PCR sense primer for BnCESA8 gene
	RCESA8	CGCAACGCAAGCAGATTC	RT-PCR antisense primer for BnCESA8 gene
	FCSLE1	CTCAAACAACTCAAAGTCAGCA	RT-PCR sense primer for BnCSLE1 gene
	RCSLE1	TCCGCAGATCACATCTCTTC	RT-PCR antisense primer for BnCSLE1 gene
	FCSLA02	CAAGTCTCCGTGGCTGGAAA	RT-PCR sense primer for BnCSLA02 gene
	RCSLA02	GGTGAGAGGAAGAACAACGC	RT-PCR antisense primer for BnCSLA02 gene
		Primers for determination of genes related to lignin biosynthesis
	Primer name	Primer sequence 5'→3'	Uses
	FPAL1	GGGAGCCATTTGGATGAAGT	RT-PCR sense primer for BnPAL1 gene
	RPAL1	TGAGAAGTAGCACCAAAACCA	RT-PCR antisense primer for BnPAL1 gene
	FPAL4	AGAGCAGCGACCAAGATGA	RT-PCR sense primer for BnPAL4 gene
	RPAL4	GGCAAGCCGTTGTTGTAGAA	RT-PCR antisense primer for BnPAL4 gene
	FC4H	CGAAATCGACACGGTTCTTG	RT-PCR sense primer for BnC4H gene
	RC4H	AGCTTCTACGTCCAACACCA	RT-PCR antisense primer for BnC4H gene
	F4CL1	TTCGTGGCGAAACAGGTTGTG	RT-PCR sense primer for Bn4CL1 gene
	R4CL1	CCTTCCTTCGTTGGGTTCGTC	RT-PCR antisense primer for Bn4CL1 gene
	F4CL2	CCACAGCAGCAACGATAGAC	RT-PCR sense primer for Bn4CL2 gene
	R4CL2	ACAGGAACCTCACCAGCAT	RT-PCR antisense primer for Bn4CL2 gene
	FCCR1	TTGTTACGGCAAGATGGTGG	RT-PCR sense primer for BnCCR1 gene
	RCCR1	TGGAAGAGACTGGCGTTGAT	RT-PCR antisense primer for BnCCR1 gene
	FF5H1	TACCCGTGACAATATCAAAGCAATCA	RT-PCR sense primer for BnF5H1 gene
	RF5H1	AAGTCAACTTCTCGATGTCTGATTCTTC	RT-PCR antisense primer for BnF5H1 gene
	FCOMT	ACACGGTCTTCAACAATGGA	RT-PCR sense primer for BnCOMT gene
	RCOMT	TTGAGAGTAGCACCAATGCC	RT-PCR antisense primer for BnCOMT gene
	FCAD4	CACCCCTCTCGTCATTCTTGG	RT-PCR sense primer for BnCAD4 gene
	RCAD4	CGGCAACATCAACCACAAATC	RT-PCR antisense primer for BnCAD4 gene
	FCAD5	TCTGCTTAGGCTTGATGGGAA	RT-PCR sense primer for BnCAD5 gene
	RCAD5	ACGCACATCGTTCTTCTCG	RT-PCR antisense primer for BnCAD5 gene
	FCAD6	AGTGGTTAGTTCGACCGCTG	RT-PCR sense primer for BnCAD6 gene
	RCAD6	TCAAATGGCTTCTCCGTTGC	RT-PCR antisense primer for BnCAD6 gene
		Primers for determination of genes related to pectin
	Primer name	Primer sequence 5'→3'	Uses
	FGAE1	TTCTCCAAGGTAAACCGATCACG	RT-PCR sense primer for BnGAE1 gene
	RGAE1	AGTTCCTCTTCGCCTTCACC	RT-PCR antisense primer for BnGAE1 gene
	FGAE6	AAGACGGTGAAGCTGGAGAG	RT-PCR sense primer for BnGAE6 gene
	RGAE6	TCGTAGTAGTCGTTGAAGTTGT	RT-PCR antisense primer for BnGAE6 gene
	FARAD1	GCCGCTACGAAAGGAATGC	RT-PCR sense primer for BnARAD1 gene
	RARAD1	CTGTGAGACTTGACGCCAGA	RT-PCR antisense primer for BnARAD1 gene
	FPME2	GCTCCACCAACAACCGTAA	RT-PCR sense primer for BnPME2 gene
	RPME2	AAGTCACCGCTTCCATCAG	RT-PCR antisense primer for BnPME2 gene
	FPME35	GGAAGCGTTGGCGTCTTT	RT-PCR sense primer for BnPME35 gene
	RPME35	TCTGTTACTTCTGCTACCGAC	RT-PCR antisense primer for BnPME35 gene
	FPMEI	GAGTAACGTGCAGACGTGGA	RT-PCR sense primer for BnPMEI gene
	RPMEI	AGGCTCCATTATTAGCGTATGTGT	RT-PCR antisense primer for BnPMEI gene
	FPMEI9	CTGCTTACGCCACCAAGATTC	RT-PCR sense primer for BnPMEI9 gene
	RPMEI9	CGGTCCACGCTATTGCCTA	RT-PCR antisense primer for BnPMEI9 gene
	FPMEI11	CTACGCCAACTCCATCCAA	RT-PCR sense primer for BnPMEI11 gene
	RPMEI11	GGTCCAGGTCTGAGCATTG	RT-PCR antisense primer for BnPMEI11 gene
		Primers for determination of genes related to cell cycle
	Primer name	Primer sequence 5'→3'	Uses
	FCAK1AT	AGGACGAGAACGCAGTGAT	RT-PCR sense primer for BnCAK1AT gene
	RCAK1AT	CGCCATTGAGAATCTGAACCAT	RT-PCR antisense primer for BnCAK1AT gene
	FCDKB1;1	ACGGCAAAGTCTACAAAGCC	RT-PCR sense primer for BnCDKB1;1 gene
	RCDKB1;1	AGGACGTGTTCGACGCAG	RT-PCR antisense primer for BnCDKB1;1 gene
	FCDKB2;1	ATTAGCCAGAGCCTTCACTCT	RT-PCR sense primer for BnCDKB2;1 gene
	RCDKB2;1	CAGCCAACAGACCACATATCAA	RT-PCR antisense primer for BnCDKB2;1 gene
	FCDT1A	AGATTAAAGAACAAGAGAGGAAAGC	RT-PCR sense primer for BnCDT1A gene
	RCDT1A	TGACCGGCGATTATCTTGTG	RT-PCR antisense primer for BnCDT1A gene
	FCYCA2;3	TCAACTCCTTGGCATCACTTGC	RT-PCR sense primer for BnCYCA2;3 gene
	RCYCA2;3	AAGCACTTGGTTCTCCATCTCC	RT-PCR antisense primer for BnCYCA2;3 gene
	FDEL1	TCCCTTGACGAGGCTGCAAA	RT-PCR sense primer for BnDEL1 gene
	RDEL1	GCTCACCATTGTATCCTAACCATTT	RT-PCR antisense primer for BnDEL1 gene
	FE2F1	ACTCTTGAGGTGCCAGATCC	RT-PCR sense primer for BnE2F1 gene
	RE2F1	GATGCTGACTTCGCCTACCT	RT-PCR antisense primer for BnE2F1 gene
	FICK6	AGAGCAGCAACAGCAGAGG	RT-PCR sense primer for BnICK6 gene
	RICK6	TGCACTTCATGGACTGACTT	RT-PCR antisense primer for BnICK6 gene
		Primers for determination of genes related to plant-pathogen interactions
	Primer name	Primer sequence 5'→3'	Uses
	FWRKY18	ACGAAGGGACACATAACCACT	RT-PCR sense primer for BnWRKY18 gene
	RWRKY18	TCTAGACTGCTCCATCAACCTC	RT-PCR antisense primer for BnWRKY18gene
	FWRKY70	GGCTCTCAAAATGCTTCCTGC	RT-PCR sense primer for BnWRKY70 gene
	RWRKY70	CTGCACTTGCTTTGTTGCCT	RT-PCR antisense primer for BnWRKY70 gene
	FJAZ9	AGGCTCAAGCTATTATGTTATGTGC	RT-PCR sense primer for BnJAZ9 gene
	RJZA9	CCTCTCTTTGCGCTTCTCCA	RT-PCR antisense primer for BnJAZ9 gene
	FPAD4	TCAGGATACTTGCTTTTGGGCT	RT-PCR sense primer for BnPAD4 gene
	RPAD4	GTCTCCATTGCGTCACTCTCA	RT-PCR antisense primer for BnPAD4 gene
	FPR1	ACGCTCACAACCAAGCACGA	RT-PCR sense primer for BnPR1 gene
	RPR1	CCTTGCTTTGCCACATCCAA	RT-PCR antisense primer for BnPR1 gene
	FMAPK4	TCTTGTATCAGTTGTTGCGTGG	RT-PCR sense primer for BnMAPK4 gene
	RMAPK4	TGAAGTCAGTCTCGGATTTGGTC	RT-PCR antisense primer for BnMAPK4 gene
	FWRKY28	AAAGAGAGCCACGAGTCTCG	RT-PCR sense primer for BnWRKY28 gene
	RWRKY28	CGGGTGATTGTGTTGACCCT	RT-PCR antisense primer for BnWRKY28 gene
	FWRKY75	GGTTTGCGTTTCAGACAAGGA	RT-PCR sense primer for BnWRKY75gene
	RWRKY75	TGTGACTACAACTTCTTGGTCC	RT-PCR antisense primer for BnWRKY75gene
	FWRKY33	CAAGGAAGAGAAGAACAACAACATT	RT-PCR sense primer for BnWRKY33 gene
	RWRKY33	GCTCCATTTTTGATCTGACTGGTT	RT-PCR antisense primer for BnWRKY33gene

## Sheet: Table S2
Table S2. The content of cellulose, lignin and pectin in the stem of the BnMYB43I transgenic plants
	WT	43i-1	43i-4	43i-6
cellulose	21.54 ± 0.41	17.74 ±0.52 **	17.58 ± 0.19**	18.01 ± 0.25**
lignin	18.99 ± 0.37	14.96 ± 0.07**	15.64 ± 1.12**	17.12 ± 0.98*
pectin	4.23 ± 0.17	7.14 ± 0.23**	7.04 ± 0.45**	7.63 ± 0.16**

## Sheet: Table S3
Table S3. Lignin monomer compositions measurement of the BnMYB43I transgenic plants
	lignin umol/g	H(umol/g dry cell wall residues)	G(umol/g dry cell wall residues)	S(umol/g dry cell wall residues)	H%	G%	S%	S/G
WT	546.29 ± 59.81	7.35 ± 1.39	203.51 ± 31.54	335.43 ± 27.78	1.34 ± 0.11	37.14 ± 1.75	61.52 ± 1.86	1.66 ± 0.12
43i-1	434.17 ± 55.22	5.05 ± 0.83	136.00 ± 18.22*	293.12 ± 36.18	1.16 ± 0.05	31.30 ± 0.25 **	67.54 ± 0.30**	2.16 ± 0.03**
43i-4	448.90 ± 110.32	5.00 ± 0.74	141.37 ± 27.49	302.53 ± 82.21	1.13 ± 0.14	31.77 ± 1.73*	67.09 ± 1.85*	2.12 ± 0.17*
